# Supplementary material for: Hitting the Target: Model-Informed Precision Dosing of Tobramycin in Pediatric Patients with Cystic Fibrosis
Source: Pharmaceuticals (Basel). 2026 Jan 14;19(1):150. doi: 10.3390/ph19010150 (PMC12844645; doi:10.3390/ph19010150)
Supplement: Supplementary file 1 [file pharmaceuticals-19-00150-s001.zip]

Archive with 1 entries (1 files):
- pharmaceuticals-4037580-supplementary.pdf
